# Supplementary material for: Aberrant Proliferation of Differentiating Alveolar Cells Induces Hyperplasia in Resting Mammary Glands of SV40-TAg Transgenic Mice
Source: Front Oncol. 2014 Jun 26;4:168. doi: 10.3389/fonc.2014.00168 (PMC4071642; doi:10.3389/fonc.2014.00168)
Supplement: Table S1 — Primer XS. [file DataSheet_1.XLS]

## Sheet: Tabelle1
Primer Name	Gene Name	Sequence (5'->3')	Application
qRT-Hspa8-3	HSC70	CCGATGAAGCTGTTGCCTAT	qRT-PCR
qRT-Hspa8-4	HSC70	GTGACATCCAAGAGCAGCAA	qRT-PCR
Wap-Q3for	WAP	CCAGAATGCCATGTGCTGTC	qRT-PCR
Wap-Q3rev	WAP	CGGTCGCTGGAGCATTCTAT	qRT-PCR
SV40LTag-Q1	SV40LTag	TCCTGGCTGTCTTCATCATC	qRT-PCR
SV40LTag-Q2	SV40LTag	TACAGACCTGTGGCTGAGTT	qRT-PCR
Krt14-Q1	KRT14	CAGAGCGGCAAGAGTGAGAT	qRT-PCR
Krt14-Q2	KRT14	TGCCGATCATCTCCTGGATCT	qRT-PCR
Krt18-Q1	KRT18	AGTCTGTGGAGAGCGACATC	qRT-PCR
Krt18-Q2	KRT18	TCAATCCAGAGCTGGCAATC	qRT-PCR
Mm18sRNA-Q1	18s rRNA	CGGACAGGATTGACAGATTG	qRT-PCR
Mm18sRNA-Q2	18s rRNA	CAAATCGCTCCACCAACTAA	qRT-PCR
qRT-mKrt6A-1	KRT6A	aacatgcaggacacagtgga	qRT-PCR
qRT-mKrt6A-2	KRT6A	tgtgcgcttgttgatttcat	qRT-PCR
qRT-mPGR-1	PGR	TATGCAGGGCATGACAACAC	qRT-PCR
qRT-mPGR-2	PGR	CCTCTCGCCTAGTTGGTTGAG	qRT-PCR
qRT-mESR1-1	ESR1	ATGAAAGGCGGCATACGGAAAG	qRT-PCR
qRT-mESR1-2	ESR1	CACCCATTTCATTTCGGCCTTC	qRT-PCR
qRT-mCSN2-1	CSN1	TTCAGAAGGTGAATCTCATGGGA	qRT-PCR
qRT-mCSN2-2	CSN1	CTGGATGCTGGAGTGAACTTT	qRT-PCR
qRT-LALBA-1	LALBA	TGGCTATCAAGGCATCTCTTTG	qRT-PCR
qRT-LALBA-2	LALBA	TCGGGGAACTCACTACTTTTACA	qRT-PCR
qRT-mELF5-1	ELF5	CCTTGGACCGATCTGTTCAGC	qRT-PCR
qRT-mELF5-2	ELF5	TCAAAGGCAGGGTAGTAGTCTT	qRT-PCR
qRT-mKi67-1	MKI67	ATCATTGACCGCTCCTTTAGGT	qRT-PCR
qRT-mKi67-2	MKI67	GCTCGCCTTGATGGTTCCT	qRT-PCR
qRT-Prom1-1	PROM1	TGGGACTGCTGTTCATTATCCT	qRT-PCR
qRT-Prom1-2	PROM1	CATCTCTCCGCCGCATTTGT	qRT-PCR
